# Supplementary material for: 13C-labeled single-cell Raman sorting reveals sulfur-driven dark carbon fixation in coastal sediments
Source: ISME Commun. 2026 Mar 24;6(1):ycag073. doi: 10.1093/ismeco/ycag073 (PMC13082230; doi:10.1093/ismeco/ycag073)
Supplement: ycag073_Supplementary_materials [file ycag073_supplementary_materials.zip › Supplementary_materials_ycag073_Table.xlsx]

## Sheet: MAG
Table S1. Genomic characteristics of strain TX1 and 23 mid-high-quality MAGs.
	Classification	Completeness(%)	Contamination(%)	Size(bp)	GC(%)	Source
TX1	d_Bacteria;p_Pseudomonadota;c_Gammaproteobacteria;o_Halothiobacillales;f_Halothiobacillaceae	100	0	2312855	64.9
Enrichment_bin1	d_Bacteria;p_Pseudomonadota;c_Gammaproteobacteria;o_Halothiobacillales;f_Halothiobacillaceae	100	0	2309254	64.9	Enrichment
Enrichment_bin2	d_Bacteria;p_Pseudomonadota;c_Gammaproteobacteria;o_Pseudomonadales;f_Pseudomonadaceae	100	0.136	4745809	63	Enrichment
Enrichment_bin3	d_Bacteria;p_Pseudomonadota;c_Gammaproteobacteria;o_Pseudomonadales;f_Moraxellaceae	55.16	1.437	2136668	38.7	Enrichment
Enrichment_bin4	d_Bacteria;p_Pseudomonadota;c_Alphaproteobacteria;o_Rhizobiales;f_Rhizobiaceae	99.09	0.887	4492851	62.1	Enrichment
Sediment_bin1	d_Bacteria;p_Pseudomonadota;c_Gammaproteobacteria;o_Woeseiales;f_Woeseiaceae	84.81	2.425	2930011	60.8	Sediment
Sediment_bin2	d_Bacteria;p_Pseudomonadota;c_Alphaproteobacteria;o_Rhodobacterales;f_Rhodobacteraceae	94.82	0.844	3411573	58.4	Sediment
Sediment_bin3	d_Bacteria;p_Desulfobacterota;c_Syntrophobacteria;o_BM002;f_BM002	77.53	7.526	3254982	50.2	Sediment
Sediment_bin4	d_Archaea;p_Thermoplasmatota;c_Thermoplasmata;o_UBA10834;f_UBA10834	96.8	0.8	1715061	61.2	Sediment
Sediment_bin5	d_Bacteria;p_Pseudomonadota;c_Gammaproteobacteria;o_BM003;f_BM003	65.84	2.869	1813313	58	Sediment
Sediment_bin6	d_Archaea;p_Thermoplasmatota;c_E2;o_DHVEG-1;f_DHVEG-1	77.55	8.32	2177786	29	Sediment
Sediment_bin8	d_Bacteria;p_Chloroflexota;c_Anaerolineae;o_Anaerolineales;f_UBA4823	84	2.727	3752704	47.9	Sediment
Sediment_bin9	d_Bacteria;p_Pseudomonadota;c_Gammaproteobacteria;o_Pseudomonadales;f_Balneatricaceae	86.77	2.56	2734881	54.5	Sediment
Sediment_bin10	d_Bacteria;p_Pseudomonadota;c_Alphaproteobacteria;o_Rhodobacterales;f_Rhodobacteraceae	73.93	0	2423609	60.5	Sediment
Sediment_bin11	d_Bacteria;p_Chloroflexota;c_Anaerolineae;o_Anaerolineales;f_E44-bin32	81.81	4.545	2883787	53	Sediment
Sediment_bin12	d_Bacteria;p_Pseudomonadota;c_Gammaproteobacteria;o_Pseudomonadales;f_Balneatricaceae	61.36	1.809	2119810	51	Sediment
Sediment_bin14	d_Bacteria;p_Desulfobacterota;c_DSM-4660;o_Desulfatiglandales;f_HGW-15	61.54	9.697	3158051	50.2	Sediment
Sediment_bin15	d_Archaea;p_Halobacteriota;c_Methanomicrobia;o_Methanomicrobiales;f_Methanomicrobiaceae	86.03	3.891	1555247	56.7	Sediment
Sediment_bin16	d_Bacteria;p_Desulfobacterota_D;c_UBA1144;o_N074bin48;f_N074bin48	94.11	1.68	2303204	37.5	Sediment
Sediment_bin17	d_Archaea;p_Thermoplasmatota;c_Thermoplasmata;o_UBA10834;f_UBA10834	97.93	0.8	1704264	58.9	Sediment
Sediment_bin18	d_Bacteria;p_Campylobacterota;c_Campylobacteria;o_Campylobacterales;f_Sulfurimonadaceae	71.31	3.745	1474075	37.2	Sediment
Sediment_bin19	d_Bacteria;p_Pseudomonadota;c_Gammaproteobacteria;o_Eutrophobiales;f_Eutrophobiaceae	93.06	2.552	2013286	48.8	Sediment
Sediment_bin20	d_Bacteria;p_Chloroflexota;c_Anaerolineae;o_JAAYZQ01;f_JAAYZQ01	53.01	0.165	2380338	61.3	Sediment
Sediment_bin21	d_Bacteria;p_Pseudomonadota;c_Gammaproteobacteria;o_Arenicellales;f_JBFEOO01	60.81	9.651	2729408	66.1	Sediment
Sediment_bin22	d_Bacteria;p_Pseudomonadota;c_Alphaproteobacteria;o_Rhizobiales;f_Methyloligellaceae	96.77	0.907	2373745	62.7	Sediment
Sediment_bin23	d_Bacteria;p_Acidobacteriota;c_Thermoanaerobaculia;o_Thermoanaerobaculales;f_Sulfomarinibacteraceae	50.9	8.26	3531960	64.3	Sediment
Sediment_bin25	d_Bacteria;p_Chloroflexota;c_Anaerolineae;o_Anaerolineales;f_UBA11858	54.09	1.724	2530610	53.3	Sediment
Sediment_bin26	d_Bacteria;p_Pseudomonadota;c_Alphaproteobacteria;o_Rhodobacterales;f_Rhodobacteraceae	53.29	3.6	1640359	60.1	Sediment

## Sheet: gene abundance
Table S2. The relative abundances of key genes in the carbon-fixing and sulfur oxidation pathways annotated from different samples [unit: reads per kilobase per million (RPKM)].
			enrichment	sort	sediment
CBB cycle	rbcL	K01601	73.259		55.106
	rbcS	K01602	87.411	0.874	19.168
	prkB	K00855	50.491	3.75	37.672
3HP 3HP/4HB	K14469	K14469			0.698
	accB	K02160	210.313	12.898	173.756
	accA	K01962	208.753	6.263	385.948
	accC	K01961	189.701	10.838	150.469
	accD	K01963	297.133	67.649	302.362
Wood Ljungdahl pathway	acsD	K00194			105.45
	acsC	K00197			140.985
	cooS	K00198			147.107
Reverse TCA cycle	aclA	K15230			221.95
	aclB	K15231			11.351
Sulfur Oxidation	soxA	K17222	109.683	14.503	234.768
	soxB	K17224	109.265	4.713	29.575
	soxC	K17225	29.675	4.669	212.125
	soxX	K17223	113.242	13.838	298.757
	soxY	K17226	71.403	8.809	776.235
	soxZ	K17227	29.469	3.041	555.175

## Sheet: mapping
Table S3. Summary of genomic consistency between the targeted metagenomic dataset of sorted cells and strain TX1.
	Value
Reads mapped to cultured genome	10 055 252
Genome covered by mapped reads	0.9868
Average coverage depth	651.4
High-identity contigs to genome (≥ 99%)	215
Total length of aligned contigs	2 198 566 bp
Average contig identity	0.9993

## Sheet: gene squence in TX1
Table S4. BLAST results of carbon-fixing genes of CBB cycle and thiosulfate oxidation genes annotated between strain TX1 and sorted cells.
Gene name	ko number	Sequence in TX1	Squence in sorted cells	Sequence identity
fbaA	K01624	ATGGCGCTCATTTCGCTTCGCCAGCTGCTGGATCATGCCGCTGAACACAGCTACGGCATGCCGGCGTTCAACGTCAACAACATGGAGCAGATCCACGCGATCATGCAGGCCGCCGACGAAGTCGACAGCCCGGTGATCCTGCAGGGCTCTGCCGGTGCGCGCAAATACGCCGGCGAGCCGTTCCTGCGCCACCTCGTCGAGGCGGCCACCGAGATGTACCCGCACATCCCGATCGTCATGCACCAGGACCACGGTTCGGATCCGGGCGTCTGCCTGCGCGCGATCCAGTCGGGCTTCTCTTCGGTCATGATGGACGGCTCCCTGCTGCCGGACATGAAGACCCCGTCCGACTACGAGTACAACGCCAACGTCACCGCCAAGGTCACCGAGATGGCGCAC…	ATGGCGCTCATTTCGCTTCGCCAGCTGCTGGATCATGCCGCTGAACACAGCTACGGCATGCCGGCGTTCAACGTCAACAACATGGAGCAGATCCACGCGATCATGCAGGCCGCCGACGAAGTCGACAGCCCGGTGATCCTGCAGGGCTCTGCCGGTGCGCGCAAATACGCCGGCGAGCCGTTCCTGCGCCACCTCGTCGAGGCGGCCACCGAGATGTACCCGCACATCCCGATCGTCATGCACCAGGACCACGGTTCGGATCCGGGCGTCTGCCTGCGCGCGATCCAGTCGGGCTTCTCTTCGGTCATGATGGACGGCTCCCTGCTGCCGGACATGAAGACCCCGTCCGACTACGAGTACAACGCCAACGTCACCGCCAAGGTCACCGAGATGGCGCAC…	1
tktA	K00615	ATGTCGACACGTAGAGAGCTTGCCAACGCGATTCGCGCGTTGAGCATGGACGCCGTTCAGAAGGCGAATTCGGGTCACCCGGGTGCCCCCATGGGCATGGCGGACATCGCCGAGGTGCTGTGGAACGACTACATGCACCACAACCCGAAGAACCCGGAATGGCCGAACCGCGACCGTTTCGTGCTCTCCAACGGCCACGGCTCGATGCTGATCTACTCTCTGCTCCACCTGACCGGCTACGAACTGCCGATGGAAGAGCTGAAGAACTTCCGTCAGCTGCACTCCAAGACCCCGGGCCACCCGGAATACGGGTATACCCCGGGCGTCGAGACCACCACCGGTCCGCTCGGCCAGGGTCTCACCAATGCCGTCGGCATGGCGATCGCCGAGAAGATGCTC…	ATGTCGACACGTAGAGAGCTTGCCAACGCGATTCGCGCGTTGAGCATGGACGCCGTTCAGAAGGCGAATTCGGGTCACCCGGGTGCCCCCATGGGCATGGCGGACATCGCCGAGGTGCTGTGGAACGACTACATGCACCACAACCCGAAGAACCCGGAATGGCCGAACCGCGACCGTTTCGTGCTCTCCAACGGCCACGGCTCGATGCTGATCTACTCTCTGCTCCACCTGACCGGCTACGAACTGCCGATGGAAGAGCTGAAGAACTTCCGTCAGCTGCACTCCAAGACCCCGGGCCACCCGGAATACGGGTATACCCCGGGCGTCGAGACCACCACCGGTCCGCTCGGCCAGGGTCTCACCAATGCCGTCGGCATGGCGATCGCCGAGAAGATGCTC…	1
rpiA	K01807	ATGAGCAACACGGAACAAGGCAAGAAACTGGCCGCCCAGGCCGCGATCGAATACGTCCCGGCCGGCAGCGTCGTCGGCGTGGGCACCGGCTCGACGGTCAACTACTTCATCGACGAGCTGGCCAAGATCAAGAATCGGATCGAGGGCGCAGTCTCCAGCTCCGAGGCCAGCACCCAGCGCCTGAAGGATCATGGCATCGAGGTATTCGACCTCAACAGCGTCGACTCCGTGCCGGTCTACATCGACGGCGCAGACGAATCCAACGAGAACCTGCAGCTGATCAAGGGTGGCGGCGGCGCCCTGACCCGCGAGAAGATCATCGCGCAATTGGCCGACAAGTTCGTCTGCATTGCCGACGAGACCAAGCTGGTCGACGTCCTGGGCGACTTCCCGCTGCCG…	ATGAGCAACACGGAACAAGGCAAGAAACTGGCCGCCCAGGCCGCGATCGAATACGTCCCGGCCGGCAGCGTCGTCGGCGTGGGCACCGGCTCGACGGTCAACTACTTCATCGACGAGCTGGCCAAGATCAAGAATCGGATCGAGGGCGCAGTCTCCAGCTCCGAGGCCAGCACCCAGCGCCTGAAGGATCATGGCATCGAGGTATTCGACCTCAACAGCGTCGACTCCGTGCCGGTCTACATCGACGGCGCAGACGAATCCAACGAGAACCTGCAGCTGATCAAGGGTGGCGGCGGCGCCCTGACCCGCGAGAAGATCATCGCGCAATTGGCCGACAAGTTCGTCTGCATTGCCGACGAGACCAAGCTGGTCGACGTCCTGGGCGACTTCCCGCTGCCG…	1
prkB	K00855	ATGTCCAAGAAGCATCCCGTTGTCGCGGTTACCGGCTCGTCCGGCGCCGGCACGTCCACCGTCAAGAGTGCCTTCAACCATATCTTTCGCCGCGAGAGCATCTCGCCGGTCGTGATCGAGGGCGACAGCTTCCACGCACTCAACCGCAAGGACATGCGCGAGCGCATGGCCGCCGAGGCCGAGAAGGGCAATAACTTCTTCTCGCACTTCGGCCCGAACGCCAACCACTTCGACAAGCTGGGCGAGCTGTTCAAGAGCTACGGCGAGTCTGGCTCCGGCAAGAAGCGCTACTACCTGCACAGCGACGAGGAAGCCGCCGAGCACAATGCGCGCCTGAACACAAACCTGGGTCCGGGCGAGTTCACCCCCTGGGAAGACATCCCGGCCGGTTCCGACCTG…	ATGTCCAAGAAGCATCCCGTTGTCGCGGTTACCGGCTCGTCCGGCGCCGGCACGTCCACCGTCAAGAGTGCCTTCAACCATATCTTTCGCCGCGAGAGCATCTCGCCGGTCGTGATCGAGGGCGACAGCTTCCACGCACTCAACCGCAAGGACATGCGCGAGCGCATGGCCGCCGAGGCCGAGAAGGGCAATAACTTCTTCTCGCACTTCGGCCCGAACGCCAACCACTTCGACAAGCTGGGCGAGCTGTTCAAGAGCTACGGCGAGTCTGGCTCCGGCAAGAAGCGCTACTACCTGCACAGCGACGAGGAAGCCGCCGAGCACAATGCGCGCCTGAACACAAACCTGGGTCCGGGCGAGTTCACCCCCTGGGAAGACATCCCGGCCGGTTCCGACCTG…	1
rbcS	K01602	ATGAACCAAATGCAGGACTACAAGACGACGGTCAAGTTCGAGACTTTCTCCTACCTGCCGCCGATGACTCCGGACCAGATCCGCGCTCAGATCGAGTACGCCATTGCCCAGGGCTGGAGCCCGAGCGTGGAGCACGTCGAGCCGGAAAACATGATGAACCACTACTGGTACATGTGGAAGCTGCCGTTCTTCGGTGAAGACAACGTTGAGAACGTGCTGGCCGAGATCGAAGAGTGCCATCGCAAGTACCCGGGCCACCACGTTCGCCTGGTTGCGTATGACAACTTCACCCAGAGCCAGGGTCTGGCCTTCGTGGTTTACCGCGCCGGCTGA	ATGAACCAAATGCAGGACTACAAGACGACGGTCAAGTTCGAGACTTTCTCCTACCTGCCGCCGATGACTCCGGACCAGATCCGCGCTCAGATCGAGTACGCCATTGCCCAGGGCTGGAGCCCGAGCGTGGAGCACGTCGAGCCGGAAAACATGATGAACCACTACTGGTACATGTGGAAGCTGCCGTTCTTCGGTGAAGACAACGTTGAGAACGTGCTGGCCGAGATCGAAGAGTGCCATCGCAAGTACCCGGGCCACCACGTTCGCCTGGTTGCGTATGACAACTTCACCCAGAGCCAGGGTCTGGCCTTCGTGGTTTACCGCGCCGGCTGA	1
rpe	K01783	ATGAGCGACTACATCATTGCCCCCAGTATCCTGTCGGCCGACTTCGCCCGCCTGGGCGAGGAAGTGGACAACGTCCTGAAGTCCGGCGCCGACTGGGTGCACTTCGACGTGATGGACAACCACTACGTGCCGAACCTGACCATCGGCCCGCTGGTCTGCGACGCGCTGCGCAAGCACGGCGTGACCGCGCCGATCGACGTCCACCTGATGGTCAAGCCGGTCGATCGCATCATCCCGGACTTCGCCAAGGCCGGCGCCACCTCGATCACCTTCCACCCGGAGGCCACCGAGCACGTCGACCGCAGCCTGCAGCTGGTCCGTGACGAGGGCTGCCAGTCCGGTCTGGTCTTCAACCCGGGCACCCCGCTGGACGTGCTGGAATGGGTGATCGACAAGGTC…	ATGAGCGACTACATCATTGCCCCCAGTATCCTGTCGGCCGACTTCGCCCGCCTGGGCGAGGAAGTGGACAACGTCCTGAAGTCCGGCGCCGACTGGGTGCACTTCGACGTGATGGACAACCACTACGTGCCGAACCTGACCATCGGCCCGCTGGTCTGCGACGCGCTGCGCAAGCACGGCGTGACCGCGCCGATCGACGTCCACCTGATGGTCAAGCCGGTCGATCGCATCATCCCGGACTTCGCCAAGGCCGGCGCCACCTCGATCACCTTCCACCCGGAGGCCACCGAGCACGTCGACCGCAGCCTGCAGCTGGTCCGTGACGAGGGCTGCCAGTCCGGTCTGGTCTTCAACCCGGGCACCCCGCTGGACGTGCTGGAATGGGTGATCGACAAGGTC…	1
pgk	K00927	ATGGCGAACGTCATCCGCATGACTGATCTCGATCTTGCCGGCAAGCGCGTGTTGATCCGCGCCGACCTGAACGTGCCGGTCAAGGACGGCAAGGTCACCTCCGATGCGCGCATCAGCGCCTCGCTGGGGACCATCAAGGCCGCGCTCGACCAGGGCGCCCACGTGATGGTCACCTCGCACCTGGGTCGCCCGACCGAGGGTGAATTCTCCGAGGGTGATTCGCTCGCCCCGGTCGCCAAGGACCTGGGCGAGAAGCTCGGCCGCGAGGTGCGCCTGGTACGCGACTACCTCGGCGCGAACGTCGAGGTGGGCGCCGGTGAAGTCGTCATGCTCGAGAACGTCCGCTTCAACAAGGGCGAGAAGAAGAACGACGAGGCGCTCTCGAAGCAGTACGCCGCG…	ATGGCGAACGTCATCCGCATGACTGATCTCGATCTTGCCGGCAAGCGCGTGTTGATCCGCGCCGACCTGAACGTGCCGGTCAAGGACGGCAAGGTCACCTCCGATGCGCGCATCAGCGCCTCGCTGGGGACCATCAAGGCCGCGCTCGACCAGGGCGCCCACGTGATGGTCACCTCGCACCTGGGTCGCCCGACCGAGGGTGAATTCTCCGAGGGTGATTCGCTCGCCCCGGTCGCCAAGGACCTGGGCGAGAAGCTCGGCCGCGAGGTGCGCCTGGTACGCGACTACCTCGGCGCGAACGTCGAGGTGGGCGCCGGTGAAGTCGTCATGCTCGAGAACGTCCGCTTCAACAAGGGCGAGAAGAAGAACGACGAGGCGCTCTCGAAGCAGTACGCCGCG…	1
fbp	K03841	ATGTCTGAAGCCAAGCGACTTTCGCAGTACCTGGCCGAGCACCAGCGCCAGGGCCGCGTCGACGCCGATTTCGTCGGCCTGATCAGCGACGTGGCTGCCGGCTGCAAGCTGATCGCCGACCAGGTCGGCCGCGGCAACCTCATCGGCCTGCTGGGCTCCGCCGAGACCGAGAACGTCCAGGGCGAGACCCAGAAGAAGCTCGATATCATCTCCAATGACGAGTTCACCGACATCCTCACCGAGGGTGGCCACGTCGCGGGTCTCGCCTCCGAGGAAATGGACGAGGTCTACGACCTGCCGGCCGGCAAGCACCGCGGCCCGTACCTGTGCACCTACGACCCGCTGGACGGCTCGTCGAACATCGACGTCAACGTCACCGTCGGCACCATCTTCTCCGTG…	ATGTCTGAAGCCAAGCGACTTTCGCAGTACCTGGCCGAGCACCAGCGCCAGGGCCGCGTCGACGCCGATTTCGTCGGCCTGATCAGCGACGTGGCTGCCGGCTGCAAGCTGATCGCCGACCAGGTCGGCCGCGGCAACCTCATCGGCCTGCTGGGCTCCGCCGAGACCGAGAACGTCCAGGGCGAGACCCAGAAGAAGCTCGATATCATCTCCAATGACGAGTTCACCGACATCCTCACCGAGGGTGGCCACGTCGCGGGTCTCGCCTCCGAGGAAATGGACGAGGTCTACGACCTGCCGGCCGGCAAGCACCGCGGCCCGTACCTGTGCACCTACGACCCGCTGGACGGCTCGTCGAACATCGACGTCAACGTCACCGTCGGCACCATCTTCTCCGTG…	1
gapA	K00134	ATGGCTATTCGTGTCGGTATCAACGGCTTCGGTCGTATCGGTCGCATGGTGTTCCGTGCGGCGACCCAGGAGTTCCCGGAGCTGGAAATCGTTGGCATCAACGACCTGCTCGAGCCGGAGTACCTGGCGTACATGCTCAAGTACGACTCTGTGCACGGCCGTTTCGACGGTGACGTGTCGGTCGAAGGCAACAACCTGGTCGTCAACGGCAAGAAGATCCGCCTGACCGCCGAGAAGGACCCGTCCCAGCTCAAGTGGGGCGACCTGGACGTTGACGTCGTGGTCGAGTCCACCGGCCTGTTCCTCACCGAGGAGACCTGCCAGAAGCACATCGACGCTGGTGCCAAGAAGGTCGTTCAGTCGGCCCCGTCCAAGGACGCCACCCCGATGTTCGTCTAC…	ATGGCTATTCGTGTCGGTATCAACGGCTTCGGTCGTATCGGTCGCATGGTGTTCCGTGCGGCGACCCAGGAGTTCCCGGAGCTGGAAATCGTTGGCATCAACGACCTGCTCGAGCCGGAGTACCTGGCGTACATGCTCAAGTACGACTCTGTGCACGGCCGTTTCGACGGTGACGTGTCGGTCGAAGGCAACAACCTGGTCGTCAACGGCAAGAAGATCCGCCTGACCGCCGAGAAGGACCCGTCCCAGCTCAAGTGGGGCGACCTGGACGTTGACGTCGTGGTCGAGTCCACCGGCCTGTTCCTCACCGAGGAGACCTGCCAGAAGCACATCGACGCTGGTGCCAAGAAGGTCGTTCAGTCGGCCCCGTCCAAGGACGCCACCCCGATGTTCGTCTAC…	1
soxB	K17224	ATGAGTCTTTCTCGTCGCGAATTTCTGCAGATGCTCGCCGTGGCCTCGGCTGCCGGCATCAACCTCGAGACCGCCCAGGCCGGCACCGGCACCCAGCGTGTAGCGAGCTCCGTGAAGGCGAACAACGCCTCGAGCAACATGTACGAAGTGCCCAAGTTCGGCAACGTGTCGATCCTGCACATGACCGACATGCACGCCCAGCTCAAGCCGGTCTATTTCCGCGAGCCGTCGATCAACCTCGGCGTTGGCTCTATGGAAGGCAACGCCCCGCACTTGGTCGGCGACAAGTTCCTCAAGCACTTCGGCCTCGAGCCGAACACCCCGGCCGCTCACGCCTTCACCTGCATCGACTTCGCCGAAGCGGCCAAGAAGTACGGCAAGGTCGGCGGTTTCGCGCAC…	ATGAGTCTTTCTCGTCGCGAATTTCTGCAGATGCTCGCCGTGGCCTCGGCTGCCGGCATCAACCTCGAGACCGCCCAGGCCGGCACCGGCACCCAGCGTGTAGCGAGCTCCGTGAAGGCGAACAACGCCTCGAGCAACATGTACGAAGTGCCCAAGTTCGGCAACGTGTCGATCCTGCACATGACCGACATGCACGCCCAGCTCAAGCCGGTCTATTTCCGCGAGCCGTCGATCAACCTCGGCGTTGGCTCTATGGAAGGCAACGCCCCGCACTTGGTCGGCGACAAGTTCCTCAAGCACTTCGGCCTCGAGCCGAACACCCCGGCCGCTCACGCCTTCACCTGCATCGACTTCGCCGAAGCGGCCAAGAAGTACGGCAAGGTCGGCGGTTTCGCGCAC…	1
soxY	K17226	ATGCAAACCAAGCGTCGCGTATTTCTGAAGGGCAGCCTCGCTGCCAGTGCTGCTGGTCTGGCCGTTGGTGCCGGCCTGCTTTCCCCGCGTGCCGTACTGGCCGCCGAGTGGCCGGAAGCGGCTTTCGATTCCGAGAGCATGGACAACGGCCTGAACGAGCTGTTCGGTTCCTCTGACGTTGCCGATTCCGGCGACATCACCGTCAAGGCCCCGGACATCGCCGAGAACGGCGCCGTTGTTCCGGTCACCGTCGAGTCCAGCATCGCCGACTCCGACAAGGTCGCCATCTTCGTATCGAAGAACCCGACCCCGCTGGTCGCTTCCTTCGACCTGTCCGGCGCCAACCCGTTCGTTTCCACCCGTATCCGTATGGGCGAAACCGACGACGTAACCGGCGTA…	ATGCAAACCAAGCGTCGCGTATTTCTGAAGGGCAGCCTCGCTGCCAGTGCTGCTGGTCTGGCCGTTGGTGCCGGCCTGCTTTCCCCGCGTGCCGTACTGGCCGCCGAGTGGCCGGAAGCGGCTTTCGATTCCGAGAGCATGGACAACGGCCTGAACGAGCTGTTCGGTTCCTCTGACGTTGCCGATTCCGGCGACATCACCGTCAAGGCCCCGGACATCGCCGAGAACGGCGCCGTTGTTCCGGTCACCGTCGAGTCCAGCATCGCCGACTCCGACAAGGTCGCCATCTTCGTATCGAAGAACCCGACCCCGCTGGTCGCTTCCTTCGACCTGTCCGGCGCCAACCCGTTCGTTTCCACCCGTATCCGTATGGGCGAAACCGACGACGTAACCGGCGTA…	1
soxZ	K17227	ATGTCTACTATCCGCATGCGCATTTCTCCGGCCGGCGACGTCCTGGACGTGAAGGCCCTGATCCGTCACCCGATGGAGTCTGGCAACCGCGAAGACAAGTCCACCGGCGAGAAGATCCCGGCTGACTACATCCAGAAGCTGGTTGTTGAAGTCAACGGCGAAGAAGTCATGGACGGTAACCTGTCGGAAGCCGTTTCCAAGAACCCCTACCTGAACATCAAGGTTCCGGGTAAGAAGGGTGACGAGGTCAAGATCTCTTGGTCCTCCAACACCGGTGACACCGACGAGGCTACCCAGGCTGCCTAA	ATGTCTACTATCCGCATGCGCATTTCTCCGGCCGGCGACGTCCTGGACGTGAAGGCCCTGATCCGTCACCCGATGGAGTCTGGCAACCGCGAAGACAAGTCCACCGGCGAGAAGATCCCGGCTGACTACATCCAGAAGCTGGTTGTTGAAGTCAACGGCGAAGAAGTCATGGACGGTAACCTGTCGGAAGCCGTTTCCAAGAACCCCTACCTGAACATCAAGGTTCCGGGTAAGAAGGGTGACGAGGTCAAGATCTCTTGGTCCTCCAACACCGGTGACACCGACGAGGCTACCCAGGCTGCCTAA	1
soxA	K17222	ATGAAACGCCTGTTTTCCAGCATGATCGCCGCCAGCGTTCTGGCTACCGGCGGCGCGATGGCCGAGCCGGCCAACCCGTCCGATCCGGAAGAGTTCCGCCAGATGATGGTTGAGTTCTACCAGGAGCGTTACCCGGACGTCCCGTTCGAGGAATACAACAATGGCGTCTACGCCATTGATGAAGATGCCCGCTCCCAGTGGGAAGGCATGATGGTGTTCCCGGAGACCGACCAGTACATCGCTGCCGGTGAAGAGCTCTGGAACGAGTACCGCCTGCCGAACGGCAAGCCGCTGTCTTCCTGCCTGGGCGAGGCCAAGGGCCTGCGCGCCAAGTACCCGTACTTCAACGAGAAAGACGGCGAAGTGCACAGCCTGGGTCTGGACATCATCAACTGCCAG…	ATGAAACGCCTGTTTTCCAGCATGATCGCCGCCAGCGTTCTGGCTACCGGCGGCGCGATGGCCGAGCCGGCCAACCCGTCCGATCCGGAAGAGTTCCGCCAGATGATGGTTGAGTTCTACCAGGAGCGTTACCCGGACGTCCCGTTCGAGGAATACAACAATGGCGTCTACGCCATTGATGAAGATGCCCGCTCCCAGTGGGAAGGCATGATGGTGTTCCCGGAGACCGACCAGTACATCGCTGCCGGTGAAGAGCTCTGGAACGAGTACCGCCTGCCGAACGGCAAGCCGCTGTCTTCCTGCCTGGGCGAGGCCAAGGGCCTGCGCGCCAAGTACCCGTACTTCAACGAGAAAGACGGCGAAGTGCACAGCCTGGGTCTGGACATCATCAACTGCCAG…	1
soxX	K17223	ATGAAGAAGTTCACATCCGTGATCACCACGGCAGGCGCTGCCGCACTGCTTGCGGCCGGCTTGAGTTTCTCTGGCGCCGCTACCGCACAGAATGATGAAGGCCTGTCCGATTCCGCCCAGAAGGGCAAGGAAATCGCCTTCGGCCGTGGTGCGGGCAACTGCTTGGCATGCCACCAGATGAAGGGCGGCAACCTGGCCGGCAACATCGGCCCGGCACTGATTGCCATGAAGGCCCGCTATCCGGAGCGTGAGGACCTTGAAGCAGTCCTCCATGACCCGCGCGACAAGTTCGGCGATCAGACCATCATGCCGCCGTTCGGGGCCAACAAGATCCTGAGCGAAGAGGAAATCAGCAACATCGTTGACTACCTCTACACCCTGTAA	ATGAAGAAGTTCACATCCGTGATCACCACGGCAGGCGCTGCCGCACTGCTTGCGGCCGGCTTGAGTTTCTCTGGCGCCGCTACCGCACAGAATGATGAAGGCCTGTCCGATTCCGCCCAGAAGGGCAAGGAAATCGCCTTCGGCCGTGGTGCGGGCAACTGCTTGGCATGCCACCAGATGAAGGGCGGCAACCTGGCCGGCAACATCGGCCCGGCACTGATTGCCATGAAGGCCCGCTATCCGGAGCGTGAGGACCTTGAAGCAGTCCTCCATGACCCGCGCGACAAGTTCGGCGATCAGACCATCATGCCGCCGTTCGGGGCCAACAAGATCCTGAGCGAAGAGGAAATCAGCAACATCGTTGACTACCTCTACACCCTGTAA	1
soxC	K17225	ATGTCAGAAACCACACTTGATCAGACGCCGCAGAGCGATGCCCGCGAGGGCGTGGCTTCCAGCGACCGTCGCAAATTCCTCCGCAAGAGCGTCGCGCTCGCGGCAACCGGCGCTGCAGCTGCAGCCGCCGGCAATGCCTACGGCGACGTCGACCTGGAGACCGTGAAGGAGCCGCTGGAAGACGGTCCGACTCGCAACATTCTCGGCCGTGGCGTCGTGTCCGTTCCCTACGGCATGCCGTCCAAGTTCGAGAAGGACGTGGTTCGCCGCAACGTCAGCTGGCTGACCGCCGACACTGTCGCGTCGATCAGCTTCACCCCGTGGCAGGATCTCAACGGCATCATCACGCCGAACGGTCTGCACTTCGAGCGTCACCACGCCGGTGCCGTCGACGTCGAC…	ATGTCAGAAACCACACTTGATCAGACGCCGCAGAGCGATGCCCGCGAGGGCGTGGCTTCCAGCGACCGTCGCAAATTCCTCCGCAAGAGCGTCGCGCTCGCGGCAACCGGCGCTGCAGCTGCAGCCGCCGGCAATGCCTACGGCGACGTCGACCTGGAGACCGTGAAGGAGCCGCTGGAAGACGGTCCGACTCGCAACATTCTCGGCCGTGGCGTCGTGTCCGTTCCCTACGGCATGCCGTCCAAGTTCGAGAAGGACGTGGTTCGCCGCAACGTCAGCTGGCTGACCGCCGACACTGTCGCGTCGATCAGCTTCACCCCGTGGCAGGATCTCAACGGCATCATCACGCCGAACGGTCTGCACTTCGAGCGTCACCACGCCGGTGCCGTCGACGTCGAC…	1

## Sheet: BLAST
Table S5. BLAST results of carbon-fixing genes of CBB cycle and thiosulfate oxidation genes annotated in the metagenomic assemblies against the UniProt database.
Sample	Protein_ID	Sequence	Protein	Accession number	Organism	Sequence identity	E value
Sort	s9_00095	MPIRVGINGFGRIGRLAFRALADRPELDLEVVHVNETAADAACMAHLTEFDSVHGRWQQPIGGEGDTLTLAGRDIRFTQSESVEGIDWARSAVDVVIESTGRWRQFDEITRHLVQGVSRVAVAAPVKHDEVLNVVMGVNHDLFDASHHKVVTAASCTTNCLAPVVKVLHEGLGIQRGTMTTMHDLTNTQVVVDKGDKDWRRARASSMSLSPTTTGSAKAIGAIFPELEGRLNGLAVRVPLLNASLTDFVFTPARSTTVDEVNGLLRSAAEGELKDILGFETRPLVSVDYTNDPRSSIIDAPSTMVIDGDLVKVLAWYDNEWGYAQRLVELVSMIGRA	Glyceraldehyde-3-phosphate dehydrogenase 3	P58559.1	Nostoc sp.	0.577	1e-134
Sort	s9_00460	MRRPMVAGNWKMNGTRASVAELVESLRMQVLPADVEIAVFPSAVHVSQVLDGVDGEYVAVGTQDCAAQNGFGALTGEVSAEQFADFGCKWVLVGHSERRLLLGETDEVVSRKFSAAQVAGLKPVLCLGETLEERQAGKTLDVVGRQLARVLDDHGVAAFESAVIAYEPVWAIGSGLTATPEQAQEVHAAIREQLSRHDRRTAEGVRLLYGGSVKAENAAELFAMADIDGGLVGGASLKADEFGAICRAAGN	Triosephosphate isomerase	A4VPP4.1	Stutzerimonas stutzeri	0.853	1e-154
Sort	s9_00853	MSKKHPVVAVTGSSGAGTSTVKSAFNHIFRRESISPVVIEGDSFHALNRKDMRERMAAEAEKGNNFFSHFGPNANHFDKLGELFKSYGESGSGKKRYYLHSDEEAAEHNARLNTNLGPGEFTPWEDIPAGSDLLFYEGLHGLVKTDDVDVAQHVDLGVGVVPIVNLEWIQKIFRDNAERGYSAEKIVDTILRRMPDYVNYITPQFSQTDVNFQRVPTVDTSNPFIARDIPTPDESVVVIRFRDPDEFGVDFPYLLQMIPNSFMSRYNTIVVPGGKMSYAMDLILTPRIHRLIQERDA	Phosphoribulokinase	P23015.1	Xanthobacter flavus	0.617	2e-135
Sort	s9_00870	MQTKRRVFLKGSLAASAAGLAVGAGLLSPRAVLAAEWPEAAFDSESMDNGLNELFGSSDVADSGDITVKAPDIAENGAVVPVTVESSIADSDKVAIFVSKNPTPLVASFDLSGANPFVSTRIRMGETDDVTGVVHAGGKLYKASKEVKVTIGGCGG	-	-	-	-	-
Sort	s9_00871	MSTIRMRISPAGDVLDVKALIRHPMESGNREDKSTGEKIPADYIQKLVVEVNGEEVMDGNLSEAVSKNPYLNIKVPGKKGDEVKISWSSNTGDTDEATQAA	-	-	-	-	-
Sort	s9_01153	MSTRRELANAIRALSMDAVQKANSGHPGAPMGMADIAEVLWNDYMHHNPKNPEWPNRDRFVLSNGHGSMLIYSLLHLTGYELPMEELKNFRQLHSKTPGHPEYGYTPGVETTTGPLGQGLTNAVGMAIAEKMLAGQFNKPGHKVVDHYTYCFLGDGCLMEGISHEACSLAGTLGLGKLVAFYDDNGISIDGHVEGWFTDDTPKRFEAYGWHVVRDVDGHDADAIDAAIREARSVNDKPTMICTKTVIGFGAPNLCGTHDCHGAALGDAEVKATRENIGWSHEPFVIPDEVYAGWDATEKGAKAEAEWNETFAAYEKAFPAEAAELKRRLNGELPADFNQKMDALIKEIDAKGESVASRKASQAVITGLADMLPELVGGSADLAPSNLTTWKGCTALTAT…	Transketolase 1	Q9KUP2.2	Vibrio cholerae	0.701	0
Sort	s9_01154	MAIRVGINGFGRIGRMVFRAATQEFPELEIVGINDLLEPEYLAYMLKYDSVHGRFDGDVSVEGNNLVVNGKKIRLTAEKDPSQLKWGDLDVDVVVESTGLFLTEETCQKHIDAGAKKVVQSAPSKDATPMFVYGVNHNDYAGQQIVSAASCTTNCLAPVAKVLNDKFGIKRGLMSTVHAATATQKTVDGPSQKDWRGGRGILENIIPSSTGAAKAVGKVLPALNGKLTGMAFRVPTSDVSVVDLTAELEKGASMDDIKAAMKEASQGELKGVLGYTEEAVVSTDFRGHPEPSVFDAKAGIALDDTFVKVVAWYDNEFGYTCNMLRVVQHVGK	Glyceraldehyde-3-phosphate dehydrogenase	P52694.2	Ralstonia pseudosolanacearum	0.771	0
Sort	s9_01155	MANVIRMTDLDLAGKRVLIRADLNVPVKDGKVTSDARISASLGTIKAALDQGAHVMVTSHLGRPTEGEFSEGDSLAPVAKDLGEKLGREVRLVRDYLGANVEVGAGEVVMLENVRFNKGEKKNDEALSKQYAALCDVFVMDAFGTAHRAQASTHGVAKFAPTACAGTLLTEELEALTKALANPARPMVAIVGGSKVSTKLTVLESLAAKVDQLIVGGGIANTFVKAAGHGVGKSLCEDDLVPTAKALMDKLKSNGANIPLPTDVVVGKQFDENEPAVLKRVEDVADDDMIFDIGPESAEALAKVIENAGTVVWNGPVGVFEFDQFGDGTKRISQAIADTKAFTLAGGGDTIAAIQKYDIYDKVSYISTAGGAFLEFLEGKTLPAVAMLEERAKG	Phosphoglycerate kinase	Q2YC27.1	Nitrosospira multiformis	0.747	0
Sort	s9_01157	MALISLRQLLDHAAEHSYGMPAFNVNNMEQIHAIMQAADEVDSPVILQGSAGARKYAGEPFLRHLVEAATEMYPHIPIVMHQDHGSDPGVCLRAIQSGFSSVMMDGSLLPDMKTPSDYEYNANVTAKVTEMAHAGGVSVEGELGCLGSLETGEMGEEDGHGAEGKLDMDMLLTDPEEAAQFVKHTDCDALAIAIGTSHGAYKFTQKPTGQILRIDRVKEIHQRIPDTHLVMHGSSSVPEEWLEIINNYGGDMGQTYGVPVEEIVEGIKHGVRKVNIDTDLRMASTGAVRKHLEENKSNFDPRKFLKEATAGMQAICKARFEAFGSAGMASKIRPISLEEMYKRYESGSLKQKIR	Fructose-bisphosphate aldolase	O87796.1	Stutzerimonas stutzeri	0.725	0
Sort	s9_01287	MTQKPDQCLGEWIDREALAEAMIPLIGQLYRNNNVVTSIYGRGLINRSVIAILKAHRFARHRIADETELSVHDTFQILKTMSEMNLGAASVDLGKLVAKYKEAGNGRNLEQFVREELAEVADKRHAAAGHKGTDVVLYCFGRIGRLLARILIEKTGGGDGLRLRAIVVRKGADNDLVKRASLLRRDSVHGPFDGTITIDEENSTITANGNLIQVIYSNDPSSVDYTQYGIENALLVDNTGKWRDAEGLGQHLKCPGVARVVLTAPGKGELKNIVHGINHGDITADDKIISAASCTTNAIVPVLKAVNDQYGIVNGHVETVHSYTNDQNLIDNFHKGSRRGRSAALNMVITETGAATAAAKALPVLKGKLTGNAIRVPTPNVSMAILNLNLEKATSREEI…	Glyceraldehyde-3-phosphate dehydrogenase-like protein	Q02PG5.1	Pseudomonas aeruginosa	0.907	0
Sort	s9_01566	MRKPIVVGNWKLNGALADNESLVLGLLDGMPQLEGIDVAVCPPFVFVPQVARLAESTALDVGAQNCSEHDNGAFTGEVAAPMLADVGARYVIIGHSERRAMYGETDEIVSAKVKAALAAGLTPILCVGETLEEREADETEAVVRRQLAAVISGNGIQAFDRIVIAYEPVWAIGTGRTASPEQAQAVHAFIRGQLADHDAGIAQSVRIQYGGSMKPGNAADLLAQPDIDGGLIGGASLKAEDFLGICRAAADTVGK	Triosephosphate isomerase	Q3J827.1	Nitrosococcus oceani	0.566	5e-100
Sort	s9_01716	MSNTEQGKKLAAQAAIEYVPAGSVVGVGTGSTVNYFIDELAKIKNRIEGAVSSSEASTQRLKDHGIEVFDLNSVDSVPVYIDGADESNENLQLIKGGGGALTREKIIAQLADKFVCIADETKLVDVLGDFPLPVEVIPMARSMIARELVKRGGQPVYRDGFVTDNGNQILDVHNLRIMEPAKLEAELNDLPGVVTVGIFALRPADVLILGTADGDIRKIEG	Ribose-5-phosphate isomerase A	Q0ACJ4.1	Nitrosococcus oceani	0.694	3e-109
Sort	s9_01793	MSEAKRLSQYLAEHQRQGRVDADFVGLISDVAAGCKLIADQVGRGNLIGLLGSAETENVQGETQKKLDIISNDEFTDILTEGGHVAGLASEEMDEVYDLPAGKHRGPYLCTYDPLDGSSNIDVNVTVGTIFSVLKAPTGKENPTEEDFMQPGTEQVAAGYVTYGPSTILVLTIGDGVDGFTLDRSVGEFKLTHPNMTIPEDTAEFAINMSNMRFWDAPVKRYVDECLAGKEGERDKDFNMRWVASMVAEVHRILVRGGVFMYPIDSKHRERGGKLRLMYEANPMSMIVEQAGGLSITGPDRIMTIEPEKLHQRVPVILGSKNEVQRLWDYHKEG	Fructose-1,6-bisphosphatase class 1	A1WZH0.1	Halorhodospira halophila	0.627	1e-154
Sort	s9_01806	MSDYIIAPSILSADFARLGEEVDNVLKSGADWVHFDVMDNHYVPNLTIGPLVCDALRKHGVTAPIDVHLMVKPVDRIIPDFAKAGATSITFHPEATEHVDRSLQLVRDEGCQSGLVFNPGTPLDVLEWVIDKVDIVLLMSVNPGFGGQKFIPATLEKARQAREIIDRSGRDIRLEIDGGVSSANIAEIAAAGVDTFVSGSALFGKGQDSDPNGYDSVIKEMRAELAKVK	Ribulose-phosphate 3-epimerase	P44756.1	Haemophilus influenzae	0.724	2e-119
Sort	s9_02977	MSLSRREFLQMLAVASAAGINLETAQAGTGTQRVASSVKANNASSNMYEVPKFGNVSILHMTDMHAQLKPVYFREPSINLGVGSMEGNAPHLVGDKFLKHFGLEPNTPAAHAFTCIDFAEAAKKYGKVGGFAHLLTLIKHMREQRPGAFLLDGGDNWQGNALALWTDAQSQIDAMKIAKPDFFTSHWEATYTADRMLEGIADLEGATDCNFVAQNIRDSDFMERVFKPYVIREQNGVKVAVVGQAFPYTPIANPRWMTEGWTFGIRDDEMQDAVDAARGEGAEVVVVLSHNGMDVDLKMASRVTGIDAIMGGHTHDAVPTPTVVKNRSGQTLVTNAGSNAKYLGVLDFDVRNGKVQDYKYHLLPVFSDFIEPDKEMQEYIDKLYSQDIEFEGKKFNVGE…	Mannosylglucosyl-3-phosphoglycerate phosphatase	A9BJC1.1	Petrotoga mobilis	0.269	1e-22
Sort	s9_02978	MKRLFSSMIAASVLATGGAMAEPANPSDPEEFRQMMVEFYQERYPDVPFEEYNNGVYAIDEDARSQWEGMMVFPETDQYIAAGEELWNEYRLPNGKPLSSCLGEAKGLRAKYPYFNEKDGEVHSLGLDIINCQKNAGEEADKVWDPKNNYKKLANVLAYLASESAGMTNNVQIDSEGAKDAYNRGKEAWFRRTGRLDNSCADCHQYHGGKYVRAEHLHMNLGNTTHFPLFRYSKGSMFTIQKRIAGCFRDTGTVPFEQYSPYYRDLEFFMSYNDNEMELNGPGIRK	L-cysteine S-thiosulfotransferase subunit SoxA	Q8KDM7.1	Chlorobaculum tepidum	0.384	2e-62
Sort	s9_02979	MKKFTSVITTAGAAALLAAGLSFSGAATAQNDEGLSDSAQKGKEIAFGRGAGNCLACHQMKGGNLAGNIGPALIAMKARYPEREDLEAVLHDPRDKFGDQTIMPPFGANKILSEEEISNIVDYLYTL	Cytochrome c-552	P95339.2	Nitrosomonas europaea	0.291	0.003
Sort	s9_04087	MSETTLDQTPQSDAREGVASSDRRKFLRKSVALAATGAAAAAAGNAYGDVDLETVKEPLEDGPTRNILGRGVVSVPYGMPSKFEKDVVRRNVSWLTADTVASISFTPWQDLNGIITPNGLHFERHHAGAVDVDPETHQLVIHGMVDKPMIFSMDDLKRMPSHTAIHFLECPANGAMEWRGVQMDSMQFTHGMMSCSEWTGVKLTDLMEYVGVDPKSTWLYAEGTDGSALQRSIPMEGAKDQFGEPLPADSCEMYKDAMIAYAQNGEALRPENGYPIRFLLPGCEANMSIKWLRRIKFVDKPLVTYQETRHYIEPLPDGTIRQFSLVNEANSVINYPCPDYQMKGKGAYEIRGIAWSGRGKVAHVDVSVDGGKNWQEAELVEPVLSKCVTKFKLPFEWKG…	Nitrate reductase [NADH]	A0A286R227.1	Ulva prolifera	0.311	2e-26
Sort	s9_04485	MTAHALSQLHESQGQSLWLDNLSRALLTDEGLPRLIRDYGIRGVTSNPSIFKKAIVGSDLYTEDIAAGKRQYSDVESVYEHLVVTDIQRACDLLRPVWDQSHGEDGWVSWEESPGIAHDAHASVRAAHRLRELVDRPNVLIKVPGTVEGIEAFERLIGEGVSVNVTLLFSLDQVQRVFAAYRRGIEQLEKNGGKVAEVRAVASLFMSRVDTLVDKQLDAIGGARAEALKGRAALALAGMAYAHFREVFEDESFDHFEQEGAWPQYLLWASTGTKNPAYSDLLYVENLIAPRTINTLPDATLEAFADHGRIASLLKPRLDEDREVWAELAEVGIDMDGVVRDQLLDEGVEQFQAAFDDLLAAIDQA	Transaldolase	Q3SL03.1	Thiobacillus denitrificans	0.516	3e-116
Sort	s9_05098	MDSKEYTMSQLANPPKKKLTTSAMIASIAAEGQPTKPAPFGHALNALAKERDDIVGLSADLSKYTDLHIFAKENPDKFFQMGMAEQLLMSAAAGLAREGFVPFATTYAVFASRRAYDFICMAIAEDNLNVKIVAALPGLTTGYGPSHQATDDIAIFRAMPNLMVIDPCDALEIEQAIPQIAAHNGPVYMRLLRGQVPLVLDKYNYQFKLGKAQVIKPGKDLLIISTGLLTMRALEAAEELEKEGLEVSVLHVPTIKPLDEQTILDEVAKGGRPVLTAENHSVIGGLGEAVGSLLLRNGQHPRFDMIGLPDAFLDAGALPTLHDRYGISTEAVKEKIKSHLK	Putative uncharacterized transketolase family protein y4mN	P55573.1	Sinorhizobium fredii	0.701	9e-173
Sort	s9_05099	MTMLNVDRAGQIAELQQRAYHIRQHALRMGQVQGQGYVGQALGAADLLAVSYFHAMKYQPENPEWEGRDRFYLSIGHYAIALYAALIEAKIIPLEELETYGADDSRLPMSGMASYTPGMEITGGSLGHGLGIAVGACLGLKQKKSDAFVYNLLSDGELNEGSTWEAVMSASHWKLDNLIAIIDVNNQQADGHSSEILAFEPIVDRWQSFGWYTQRVDGNDMEALLEAFDQARNYKGTCPRVIICDTKMGKGVSFLESREKTHFIRVDEHEWDDALNILTHYGQ	Putative uncharacterized transketolase family protein y4mO	P55574.1	Sinorhizobium fredii	0.699	3e-142
Sort	s9_05340	MTVKVAINGFGRIGRNVLRAIVESGRTDIEVVAINDLGPVETNAHLIRFDSVHGRFPGEVTTTDDTIDVGRGPIKVTAIRDPKELPWDGVDIALECTGIFTARDKAAFHLENGSKRVLVAPASGADKTIVFGVNDSVLTAEDLVVSNASCTTNCLSPVAKALNDAIGISKGFMTTIHSYTGDQPTLDTMHKDLYRARAAAMSMIPTSTGAAKAVGLVLPELAGKLDGVAIRVPTPNVSVVDLVFEASRDTSIEEVNAAIKAAADGPMKGILGYTERPNVSIDFNHDAHSSTFAMDQTKVMEGRMVRILSWYDNEWGFSNRMADTAVAMGKLI	Glyceraldehyde-3-phosphate dehydrogenase	P29272.1	Cereibacter sphaeroides	0.844	0
Sort	s9_06084	MNQMQDYKTTVKFETFSYLPPMTPDQIRAQIEYAIAQGWSPSVEHVEPENMMNHYWYMWKLPFFGEDNVENVLAEIEECHRKYPGHHVRLVAYDNFTQSQGLAFVVYRAG	Ribulose bisphosphate carboxylase small subunit	P45686.1	Halothiobacillus neapolitanus	0.725	6e-58
Sort	s9_06557	MTVIYCVGESLEQREQGQAEQVVLQQICDIAPVVTAEQWQNQVVIAYEPIWAIGTGKTASPQDAQAMHAKIREGLCQLTPAGSNIAILYGGSVKAENAVELAACPDINGALVGGASLNAASFYQIVQAFAQSK	Triosephosphate isomerase	A3M1K0.2	Acinetobacter baumannii	1	3e-92
TX1	TX1_324	MALISLRQLLDHAAEHSYGMPAFNVNNMEQIHAIMQAADEVDSPVILQGSAGARKYAGEPFLRHLVEAATEMYPHIPIVMHQDHGSDPGVCLRAIQSGFSSVMMDGSLLPDMKTPSDYEYNANVTAKVTEMAHAGGVSVEGELGCLGSLETGEMGEEDGHGAEGKLDMDMLLTDPEEAAQFVKHTDCDALAIAIGTSHGAYKFTQKPTGQILRIDRVKEIHQRIPDTHLVMHGSSSVPEEWLEIINNYGGDMGQTYGVPVEEIVEGIKHGVRKVNIDTDLRMASTGAVRKHLEENKSNFDPRKFLKEATAGMQAICKARFEAFGSAGMASKIRPISLEEMYKRYESGSLKQKIR	Fructose-bisphosphate aldolase	O87796.1	Stutzerimonas stutzeri	0.725	0
TX1	TX1_326	MANVIRMTDLDLAGKRVLIRADLNVPVKDGKVTSDARISASLGTIKAALDQGAHVMVTSHLGRPTEGEFSEGDSLAPVAKDLGEKLGREVRLVRDYLGANVEVGAGEVVMLENVRFNKGEKKNDEALSKQYAALCDVFVMDAFGTAHRAQASTHGVAKFAPTACAGTLLTEELEALTKALANPARPMVAIVGGSKVSTKLTVLESLAAKVDQLIVGGGIANTFVKAAGHGVGKSLCEDDLVPTAKALMDKLKSNGANIPLPTDVVVGKQFDENEPAVLKRVEDVADDDMIFDIGPESAEALAKVIENAGTVVWNGPVGVFEFDQFGDGTKRISQAIADTKAFTLAGGGDTIAAIQKYDIYDKVSYISTAGGAFLEFLEGKTLPAVAMLEERAKG	Phosphoglycerate kinase	Q2YC27.1	Nitrosospira multiformis	0.747	0
TX1	TX1_327	MAIRVGINGFGRIGRMVFRAATQEFPELEIVGINDLLEPEYLAYMLKYDSVHGRFDGDVSVEGNNLVVNGKKIRLTAEKDPSQLKWGDLDVDVVVESTGLFLTEETCQKHIDAGAKKVVQSAPSKDATPMFVYGVNHNDYAGQQIVSAASCTTNCLAPVAKVLNDKFGIKRGLMSTVHAATATQKTVDGPSQKDWRGGRGILENIIPSSTGAAKAVGKVLPALNGKLTGMAFRVPTSDVSVVDLTAELEKGASMDDIKAAMKEASQGELKGVLGYTEEAVVSTDFRGHPEPSVFDAKAGIALDDTFVKVVAWYDNEFGYTCNMLRVVQHVGK	Glyceraldehyde-3-phosphate dehydrogenase	P52694.2	Ralstonia pseudosolanacearum	0.771	0
TX1	TX1_328	MSTRRELANAIRALSMDAVQKANSGHPGAPMGMADIAEVLWNDYMHHNPKNPEWPNRDRFVLSNGHGSMLIYSLLHLTGYELPMEELKNFRQLHSKTPGHPEYGYTPGVETTTGPLGQGLTNAVGMAIAEKMLAGQFNKPGHKVVDHYTYCFLGDGCLMEGISHEACSLAGTLGLGKLVAFYDDNGISIDGHVEGWFTDDTPKRFEAYGWHVVRDVDGHDADAIDAAIREARSVNDKPTMICTKTVIGFGAPNLCGTHDCHGAALGDAEVKATRENIGWSHEPFVIPDEVYAGWDATEKGAKAEAEWNETFAAYEKAFPAEAAELKRRLNGELPADFNQKMDALIKEIDAKGESVASRKA SQAVITGLADMLPELVGGSADLAPSNLTTWKGCTALTA…	Transketolase 1	Q9KUP2.2	Vibrio cholerae	0.701	0
TX1	TX1_456	MTAHALSQLHESQGQSLWLDNLSRALLTDEGLPRLIRDYGIRGVTSNPSIFKKAIVGSDLYTEDIAAGKRQYSDVESVYEHLVVTDIQRACDLLRPVWDQSHGEDGWVSWEESPGIAHDAHASVRAAHRLRELVDRPNVLIKVPGTVEGIEAFERLIGEGVSVNVTLLFSLDQVQRVFAAYRRGIEQLEKNGGKVAEVRAVASLFMSRVDTLVDKQLDAIGGARAEALKGRAALALAGMAYAHFREVFEDESFDHFEQEGAWPQYLLWASTGTKNPAYSDLLYVENLIAPRTINTLPDATLEAFADHGRIASLLKPRLDEDREVWAELAEVGIDMDGVVRDQLLDEGVEQFQAAFDDLLAAIDQA	Transaldolase	Q3SL03.1	Thiobacillus denitrificans	0.516	3e-116
TX1	TX1_721	MSEAKRLSQYLAEHQRQGRVDADFVGLISDVAAGCKLIADQVGRGNLIGLLGSAETENVQGETQKKLDIISNDEFTDILTEGGHVAGLASEEMDEVYDLPAGKHRGPYLCTYDPLDGSSNIDVNVTVGTIFSVLKAPTGKENPTEEDFMQPGTEQVAAGYVTYGPSTILVLTIGDGVDGFTLDRSVGEFKLTHPNMTIPEDTAEFAINMSNMRFWDAPVKRYVDECLAGKEGERDKDFNMRWVASMVAEVHRILVRGGVFMYPIDSKHRERGGKLRLMYEANPMSMIVEQAGGLSITGPDRIMTIEPEKLHQRVPVILGSKNEVQRLWDYHKEG	Fructose-1,6-bisphosphatase class 1	A1WZH0.1	Halorhodospira halophila	0.627	1e-154
TX1	TX1_735	MSDYIIAPSILSADFARLGEEVDNVLKSGADWVHFDVMDNHYVPNLTIGPLVCDALRKHGVTAPIDVHLMVKPVDRIIPDFAKAGATSITFHPEATEHVDRSLQLVRDEGCQSGLVFNPGTPLDVLEWVIDKVDIVLLMSVNPGFGGQKFIPATLEKARQAREIIDRSGRDIRLEIDGGVSSANIAEIAAAGVDTFVSGSALFGKGQDSDPNGYDSVIKEMRAELAKVK	Ribulose-phosphate 3-epimerase	P44756.1	Haemophilus influenzae	0.724	2e-119
TX1	TX1_773	MSTIRMRISPAGDVLDVKALIRHPMESGNREDKSTGEKIPADYIQKLVVEVNGEEVMDGNLSEAVSKNPYLNIKVPGKKGDEVKISWSSNTGDTDEATQAA
TX1	TX1_774	MQTKRRVFLKGSLAASAAGLAVGAGLLSPRAVLAAEWPEAAFDSESMDNGLNELFGSSDVADSGDITVKAPDIAENGAVVPVTVESSIADSDKVAIFVSKNPTPLVASFDLSGANPFVSTRIRMGETDDVTGVVHAGGKLYKASKEVKVTIGGCGG
TX1	TX1_792	MSKKHPVVAVTGSSGAGTSTVKSAFNHIFRRESISPVVIEGDSFHALNRKDMRERMAAEAEKGNNFFSHFGPNANHFDKLGELFKSYGESGSGKKRYYLHSDEEAAEHNARLNTNLGPGEFTPWEDIPAGSDLLFYEGLHGLVKTDDVDVAQHVDLGVGVVPIVNLEWIQKIFRDNAERGYSAEKIVDTILRRMPDYVNYITPQFSQTDVNFQRVPTVDTSNPFIARDIPTPDESVVVIRFRDPDEFGVDFPYLLQMIPNSFMSRYNTIVVPGGKMSYAMDLILTPRIHRLIQERDA	Phosphoribulokinase	P23015.1	Xanthobacter flavus	0.617	2e-135
TX1	TX1_921	MSLSRREFLQMLAVASAAGINLETAQAGTGTQRVASSVKANNASSNMYEVPKFGNVSILHMTDMHAQLKPVYFREPSINLGVGSMEGNAPHLVGDKFLKHFGLEPNTPAAHAFTCIDFAEAAKKYGKVGGFAHLLTLIKHMREQRPGAFLLDGGDNWQGNALALWTDAQSQIDAMKIAKPDFFTSHWEATYTADRMLEGIADLEGATDCNFVAQNIRDSDFMERVFKPYVIREQNGVKVAVVGQAFPYTPIANPRWMTEGWTFGIRDDEMQDAVDAARGEGAEVVVVLSHNGMDVDLKMASRVTGIDAIMGGHTHDAVPTPTVVKNRSGQTLVTNAGSNAKYLGVLDFDVRNGKVQDYKY HLLPVFSDFIEPDKEMQEYIDKLYSQDIEFEGKKFNVG…	Mannosylglucosyl-3-phosphoglycerate phosphatase	A9BJC1.1	Petrotoga mobilis	0.269	1e-22
TX1	TX1_923	MKRLFSSMIAASVLATGGAMAEPANPSDPEEFRQMMVEFYQERYPDVPFEEYNNGVYAIDEDARSQWEGMMVFPETDQYIAAGEELWNEYRLPNGKPLSSCLGEAKGLRAKYPYFNEKDGEVHSLGLDIINCQKNAGEEADKVWDPKNNYKKLANVLAYLASESAGMTNNVQIDSEGAKDAYNRGKEAWFRRTGRLDNSCADCHQYHGGKYVRAEHLHMNLGNTTHFPLFRYSKGSMFTIQKRIAGCFRDTGTVPFEQYSPYYRDLEFFMSYNDNEMELNGPGIRK	L-cysteine S-thiosulfotransferase subunit SoxA	Q8KDM7.1	Chlorobaculum tepidum	0.384	2e-62
TX1	TX1_924	MKKFTSVITTAGAAALLAAGLSFSGAATAQNDEGLSDSAQKGKEIAFGRGAGNCLACHQMKGGNLAGNIGPALIAMKARYPEREDLEAVLHDPRDKFGDQTIMPPFGANKILSEEEISNIVDYLYTL	Cytochrome c-552	P95339.2	Nitrosomonas europaea	0.291	0.003
TX1	TX1_1000	MSNTEQGKKLAAQAAIEYVPAGSVVGVGTGSTVNYFIDELAKIKNRIEGAVSSSEASTQRLKDHGIEVFDLNSVDSVPVYIDGADESNENLQLIKGGGGALTREKIIAQLADKFVCIADETKLVDVLGDFPLPVEVIPMARSMIARELVKRGGQPVYRDGFVTDNGNQILDVHNLRIMEPAKLEAELNDLPGVVTVGIFALRPADVLILGTADGDIRKIEG	Ribose-5-phosphate isomerase A	Q0ACJ4.1	Alkalilimnicola ehrlichii	0.694	3e-109
TX1	TX1_1270	MNQMQDYKTTVKFETFSYLPPMTPDQIRAQIEYAIAQGWSPSVEHVEPENMMNHYWYMWKLPFFGEDNVENVLAEIEECHRKYPGHHVRLVAYDNFTQSQGLAFVVYRAG	Ribulose bisphosphate carboxylase small subunit	P45686.1	Halothiobacillus neapolitanus	0.725	6e-58
TX1	TX1_1387	MRKPIVVGNWKLNGALADNESLVLGLLDGMPQLEGIDVAVCPPFVFVPQVARLAESTALDVGAQNCSEHDNGAFTGEVAAPMLADVGARYVIIGHSERRAMYGETDEIVSAKVKAALAAGLTPILCVGETLEEREADETEAVVRRQLAAVISGNGIQAFDRIVIAYEPVWAIGTGRTASPEQAQAVHAFIRGQLADHDAGIAQSVRIQYGGSMKPGNAADLLAQPDIDGGLIGGASLKAEDFLGICRAAADTVGK	Triosephosphate isomerase	Q3J827.1	Nitrosococcus oceani	0.566	5e-100
TX1	TX1_1629	MPIRVGINGFGRIGRLAFRALADRPELDLEVVHVNETAADAACMAHLTEFDSVHGRWQQPIGGEGDTLTLAGRDIRFTQSESVEGIDWARSAVDVVIESTGRWRQFDEITRHLVQGVSRVAVAAPVKHDEVLNVVMGVNHDLFDASHHKVVTAASCTTNCLAPVVKVLHEGLGIQRGTMTTMHDLTNTQVVVDKGDKDWRRARASSMSLSPTTTGSAKAIGAIFPELEGRLNGLAVRVPLLNASLTDFVFTPARSTTVDEVNGLLRSAAEGELKDILGFETRPLVSVDYTNDPRSSIIDAPSTMVIDGDLVKVLAWYDNEWGYAQRLVELVSMIGRA	Glyceraldehyde-3-phosphate dehydrogenase 3	P58559.1	Nostoc sp.	0.577	1e-134
TX1	TX1_2086	MSETTLDQTPQSDAREGVASSDRRKFLRKSVALAATGAAAAAAGNAYGDVDLETVKEPLEDGPTRNILGRGVVSVPYGMPSKFEKDVVRRNVSWLTADTVASISFTPWQDLNGIITPNGLHFERHHAGAVDVDPETHQLVIHGMVDKPMIFSMDDLKRMPSHTAIHFLECPANGAMEWRGVQMDSMQFTHGMMSCSEWTGVKLTDLMEYVGVDPKSTWLYAEGTDGSALQRSIPMEGAKDQFGEPLPADSCEMYKDAMIAYAQNGEALRPENGYPIRFLLPGCEANMSIKWLRRIKFVDKPLVTYQETRHYIEPLPDGTIRQFSLVNEANSVINYPCPDYQMKGKGAYEIRGIAWSGRGKVAHVDVSVDGGKNWQEAELVEPVLSKCVTKFKLPFEWKG…	Nitrate reductase [NADH]	A0A286R227.1	Ulva prolifera	0.311	2e-26

## Sheet: cyt c
Table S6. Annotation of cytochrome c-related genes identified in enrichment cultures and Raman-sorted cells based on eggNOG-mapper.
Sample	Protein ID	Preferred name	Description	KEGG_Module
Enrichment	PROKKA_00047	-	Cytochrome c oxidase caa3 assembly factor (Caa3_CtaG)	-
Enrichment	PROKKA_00052	-	Cytochrome c oxidase is the component of the respiratory chain that catalyzes the reduction of oxygen to water. Subunits 1- 3 form the functional core of the enzyme complex. CO I is the catalytic subunit of the enzyme. Electrons originating in cytochrome c are transferred via the copper A center of subunit 2 and heme A of subunit 1 to the bimetallic center formed by heme A3 and copper B	M00155
Enrichment	PROKKA_00053	-	Subunits I and II form the functional core of the enzyme complex. Electrons originating in cytochrome c are transferred via heme a and Cu(A) to the binuclear center formed by heme a3 and Cu(B)	M00155
Enrichment	PROKKA_00265	petA	Component of the ubiquinol-cytochrome c reductase complex (complex III or cytochrome b-c1 complex), which is a respiratory chain that generates an electrochemical potential coupled to ATP synthesis	M00151,M00152
Enrichment	PROKKA_00266	petB	Component of the ubiquinol-cytochrome c reductase complex (complex III or cytochrome b-c1 complex), which is a respiratory chain that generates an electrochemical potential coupled to ATP synthesis	M00151,M00152
Enrichment	PROKKA_00267	petC	Cytochrome C1 family	M00151,M00152
Enrichment	PROKKA_00458	-	Cytochrome c	-
Enrichment	PROKKA_00629	-	Cytochrome c	-
Enrichment	PROKKA_01133	-	PFAM Cytochrome c, class I	-
Enrichment	PROKKA_01176	-	Cytochrome C oxidase, cbb3-type, subunit III	M00595
Enrichment	PROKKA_01489	napC	COG3005 Nitrate TMAO reductases, membrane-bound tetraheme cytochrome c subunit	-
Enrichment	PROKKA_01702	petC	Cytochrome C1	M00151,M00152
Enrichment	PROKKA_01703	petB	Component of the ubiquinol-cytochrome c reductase complex (complex III or cytochrome b-c1 complex), which is a respiratory chain that generates an electrochemical potential coupled to ATP synthesis	M00151,M00152
Enrichment	PROKKA_01704	petA	Component of the ubiquinol-cytochrome c reductase complex (complex III or cytochrome b-c1 complex), which is a respiratory chain that generates an electrochemical potential coupled to ATP synthesis	M00151,M00152
Enrichment	PROKKA_01823	ccp	cytochrome c peroxidase	-
Enrichment	PROKKA_01971	cycB	COG3245 Cytochrome c5	-
Enrichment	PROKKA_02078	-	Cytochrome c	-
Enrichment	PROKKA_02281	ccmI	COG4235 Cytochrome c biogenesis factor	-
Enrichment	PROKKA_02283	dsbE	Cytochrome C biogenesis protein CcmG	-
Enrichment	PROKKA_02284	ccmF	Cytochrome c-type biogenesis protein	-
Enrichment	PROKKA_02435	-	COG2010 Cytochrome c, mono- and diheme variants	-
Enrichment	PROKKA_02560	-	COG3258 Cytochrome c	-
Enrichment	PROKKA_02561	-	COG2863 Cytochrome c553	-
Enrichment	PROKKA_03457	ccdA	cytochrome c biogenesis protein	-
Enrichment	PROKKA_03849	ccoO	COG2993 Cbb3-type cytochrome oxidase, cytochrome c subunit	M00156
Enrichment	PROKKA_03850	ccoP	C-type cytochrome. Part of the cbb3-type cytochrome c oxidase complex	M00156
Enrichment	PROKKA_03852	ccoO	COG2993 Cbb3-type cytochrome oxidase, cytochrome c subunit	M00156
Enrichment	PROKKA_03854	ccoP	C-type cytochrome. Part of the cbb3-type cytochrome c oxidase complex	M00156
Enrichment	PROKKA_03859	-	Cytochrome C biogenesis protein transmembrane region	-
Enrichment	PROKKA_03915	exaB	COG2010 Cytochrome c, mono- and diheme variants	-
Enrichment	PROKKA_04512	nirN	COG2010 Cytochrome c, mono- and diheme variants	-
Enrichment	PROKKA_04515	-	Prokaryotic Cytochrome C oxidase subunit IV	-
Enrichment	PROKKA_04518	nirS	COG2010 Cytochrome c, mono- and diheme variants	M00529
Enrichment	PROKKA_04519	-	COG3005 Nitrate TMAO reductases, membrane-bound tetraheme cytochrome c subunit	-
Enrichment	PROKKA_04521	nirM	COG4654 Cytochrome c551 c552	M00595
Enrichment	PROKKA_04522	nirC	COG2010 Cytochrome c, mono- and diheme variants	-
Enrichment	PROKKA_04562	-	Cytochrome C oxidase, cbb3-type, subunit III	-
Enrichment	PROKKA_04620	cycM	Cytochrome c, class I	M00595
Enrichment	PROKKA_04876	-	Cytochrome c, class II	-
Enrichment	PROKKA_05104	-	Ubiquinol-cytochrome C chaperone	-
Enrichment	PROKKA_05532	dipZ	Cytochrome C biogenesis protein transmembrane region	-
Enrichment	PROKKA_05861	-	Cytochrome C biogenesis protein transmembrane region	-
Enrichment	PROKKA_06026	petC	Cytochrome C1	M00151,M00152
Enrichment	PROKKA_06027	petB	Component of the ubiquinol-cytochrome c reductase complex (complex III or cytochrome b-c1 complex), which is a respiratory chain that generates an electrochemical potential coupled to ATP synthesis	M00151,M00152
Enrichment	PROKKA_06028	petA	Component of the ubiquinol-cytochrome c reductase complex (complex III or cytochrome b-c1 complex), which is a respiratory chain that generates an electrochemical potential coupled to ATP synthesis	M00151,M00152
Enrichment	PROKKA_06368	-	Cytochrome c, class II	-
Enrichment	PROKKA_06392	-	Cytochrome c	-
Enrichment	PROKKA_06460	coxB	Subunits I and II form the functional core of the enzyme complex. Electrons originating in cytochrome c are transferred via heme a and Cu(A) to the binuclear center formed by heme a3 and Cu(B)	M00155
Enrichment	PROKKA_06461	ctaD	Cytochrome c oxidase is the component of the respiratory chain that catalyzes the reduction of oxygen to water. Subunits 1- 3 form the functional core of the enzyme complex. CO I is the catalytic subunit of the enzyme. Electrons originating in cytochrome c are transferred via the copper A center of subunit 2 and heme A of subunit 1 to the bimetallic center formed by heme A3 and copper B	M00155
Enrichment	PROKKA_06610	cycM	Cytochrome c, class I	M00595
Enrichment	PROKKA_06755	-	Cytochrome c class I	-
Enrichment	PROKKA_06796	cc4	COG2863 Cytochrome c553	-
Enrichment	PROKKA_06798	-	Cytochrome C assembly protein	-
Enrichment	PROKKA_06960	-	Cytochrome C oxidase, cbb3-type, subunit III	M00595
Enrichment	PROKKA_06961	-	C-type monoheme cytochrome, which is part of the SoxAX cytochrome complex involved in sulfur oxidation. The SoxAX complex catalyzes the formation of a heterodisulfide bond between the conserved cysteine residue on a sulfur carrier SoxYZ complex subunit SoxY and thiosulfate or other inorganic sulfur substrates. This leads to the intermediary formation of conspicuous sulfur globules inside of the c…	M00595
Enrichment	PROKKA_06980	-	TIGRFAM cytochrome c oxidase accessory protein	-
Enrichment	PROKKA_06981	-	C-type cytochrome. Part of the cbb3-type cytochrome c oxidase complex	M00156
Enrichment	PROKKA_06983	-	PFAM Cytochrome C oxidase, monoheme subunit FixO	M00156
Enrichment	PROKKA_07323	-	Cytochrome c	-
Enrichment	PROKKA_07356	-	PFAM Cytochrome c, class I	-
Enrichment	PROKKA_07359	-	PFAM Cytochrome c, class I	-
Enrichment	PROKKA_07577	-	Cytochrome c'	-
Enrichment	PROKKA_07949	-	cytochrome C oxidase subunit IV	-
Enrichment	PROKKA_08141	cytC	Cytochrome C oxidase, cbb3-type, subunit III	-
Enrichment	PROKKA_08167	ctaG	Exerts its effect at some terminal stage of cytochrome c oxidase synthesis, probably by being involved in the insertion of the copper B into subunit I	M00154
Enrichment	PROKKA_08170	ctaD	Cytochrome c oxidase is the component of the respiratory chain that catalyzes the reduction of oxygen to water. Subunits 1- 3 form the functional core of the enzyme complex. CO I is the catalytic subunit of the enzyme. Electrons originating in cytochrome c are transferred via the copper A center of subunit 2 and heme A of subunit 1 to the bimetallic center formed by heme A3 and copper B	M00155
Enrichment	PROKKA_08171	coxB	Subunits I and II form the functional core of the enzyme complex. Electrons originating in cytochrome c are transferred via heme a and Cu(A) to the binuclear center formed by heme a3 and Cu(B)	M00155
Enrichment	PROKKA_08724	ccmF	Cytochrome c-type biogenesis protein	-
Enrichment	PROKKA_08726	cycH	Cytochrome c-type biogenesis protein	-
Enrichment	PROKKA_08933	cc4	COG2863 Cytochrome c553	-
Enrichment	PROKKA_09482	-	Cytochrome c	-
Enrichment	PROKKA_09607	-	cytochrome C	-
Enrichment	PROKKA_09795	ccoG	Cytochrome c oxidase accessory protein	-
Enrichment	PROKKA_09796	ccoP	C-type cytochrome. Part of the cbb3-type cytochrome c oxidase complex	M00156
Enrichment	PROKKA_09798	ccoO	TIGRFAM cytochrome c oxidase, cbb3-type, subunit II	M00156
Enrichment	PROKKA_10119	cycG	Cytochrome c	-
Enrichment	PROKKA_10120	-	Cytochrome C'	-
Enrichment	PROKKA_10614	-	cytochrome c peroxidase	-
Enrichment	PROKKA_12246	-	Subunits I and II form the functional core of the enzyme complex. Electrons originating in cytochrome c are transferred via heme a and Cu(A) to the binuclear center formed by heme a3 and Cu(B)	M00417
Enrichment	PROKKA_13315	ctaD	Cytochrome c oxidase is the component of the respiratory chain that catalyzes the reduction of oxygen to water. Subunits 1- 3 form the functional core of the enzyme complex. CO I is the catalytic subunit of the enzyme. Electrons originating in cytochrome c are transferred via the copper A center of subunit 2 and heme A of subunit 1 to the bimetallic center formed by heme A3 and copper B	M00155
Enrichment	PROKKA_13882	-	COG2010 Cytochrome c, mono- and diheme variants	-
Enrichment	PROKKA_14028	-	Cytochrome C oxidase, cbb3-type, subunit III	-
Enrichment	PROKKA_14362	ccmF	required for the transfer of heme to apocytochrome c	-
Enrichment	PROKKA_14384	-	Cytochrome c	M00595
Enrichment	PROKKA_14387	ccdA	Cytochrome c biogenesis protein	-
Enrichment	PROKKA_14433	-	Cytochrome C oxidase assembly protein	-
Enrichment	PROKKA_14434	ctaG	Exerts its effect at some terminal stage of cytochrome c oxidase synthesis, probably by being involved in the insertion of the copper B into subunit I	M00154
Enrichment	PROKKA_15186	cycH	COG4235 Cytochrome c biogenesis factor	-
Enrichment	PROKKA_15515	ctaG	cytochrome c oxidase assembly protein	M00154
Enrichment	PROKKA_15532	ccmF	Cytochrome c-type biogenesis protein	-
Enrichment	PROKKA_15668	-	Prokaryotic Cytochrome C oxidase subunit IV	-
Enrichment	PROKKA_15687	-	COG2010 Cytochrome c, mono- and diheme variants	-
Enrichment	PROKKA_15841	ccoP	C-type cytochrome. Part of the cbb3-type cytochrome c oxidase complex	M00156
Enrichment	PROKKA_15889	cyoD	Prokaryotic Cytochrome C oxidase subunit IV	M00417
Enrichment	PROKKA_16206	soxD	Cytochrome C oxidase, cbb3-type, subunit III	M00595
Enrichment	PROKKA_16313	-	Cytochrome C oxidase, cbb3-type, subunit III	-
Sorted cells	PROKKA_00063	petA	Component of the ubiquinol-cytochrome c reductase complex (complex III or cytochrome b-c1 complex), which is a respiratory chain that generates an electrochemical potential coupled to ATP synthesis	M00151,M00152
Sorted cells	PROKKA_00064	petB	Component of the ubiquinol-cytochrome c reductase complex (complex III or cytochrome b-c1 complex), which is a respiratory chain that generates an electrochemical potential coupled to ATP synthesis	M00151,M00152
Sorted cells	PROKKA_00065	petC	Cytochrome C1 family	M00151,M00152
Sorted cells	PROKKA_00352	-	Subunits I and II form the functional core of the enzyme complex. Electrons originating in cytochrome c are transferred via heme a and Cu(A) to the binuclear center formed by heme a3 and Cu(B)	M00155
Sorted cells	PROKKA_00353	-	Cytochrome c oxidase is the component of the respiratory chain that catalyzes the reduction of oxygen to water. Subunits 1- 3 form the functional core of the enzyme complex. CO I is the catalytic subunit of the enzyme. Electrons originating in cytochrome c are transferred via the copper A center of subunit 2 and heme A of subunit 1 to the bimetallic center formed by heme A3 and copper B	M00155
Sorted cells	PROKKA_00358	-	Cytochrome c oxidase caa3 assembly factor (Caa3_CtaG)	-
Sorted cells	PROKKA_00882	dipZ	Cytochrome C biogenesis protein transmembrane region	-
Sorted cells	PROKKA_01371	-	Cytochrome C'	-
Sorted cells	PROKKA_01412	ccmF	Cytochrome c-type biogenesis protein	-
Sorted cells	PROKKA_01413	dsbE	Cytochrome C biogenesis protein CcmG	-
Sorted cells	PROKKA_01415	ccmI	COG4235 Cytochrome c biogenesis factor	-
Sorted cells	PROKKA_01462	-	Cytochrome c class I	-
Sorted cells	PROKKA_01523	ccp	cytochrome c peroxidase	-
Sorted cells	PROKKA_01680	-	Cytochrome C oxidase, cbb3-type, subunit III	-
Sorted cells	PROKKA_02153	petA	Component of the ubiquinol-cytochrome c reductase complex (complex III or cytochrome b-c1 complex), which is a respiratory chain that generates an electrochemical potential coupled to ATP synthesis	M00151,M00152
Sorted cells	PROKKA_02154	petB	Component of the ubiquinol-cytochrome c reductase complex (complex III or cytochrome b-c1 complex), which is a respiratory chain that generates an electrochemical potential coupled to ATP synthesis	M00151,M00152
Sorted cells	PROKKA_02155	petC	Cytochrome C1	M00151,M00152
Sorted cells	PROKKA_02188	-	Cytochrome c	-
Sorted cells	PROKKA_02242	-	PFAM Cytochrome c, class I	-
Sorted cells	PROKKA_02245	-	PFAM Cytochrome c, class I	-
Sorted cells	PROKKA_02697	-	PFAM Cytochrome C oxidase, monoheme subunit FixO	M00156
Sorted cells	PROKKA_02699	-	C-type cytochrome. Part of the cbb3-type cytochrome c oxidase complex	M00156
Sorted cells	PROKKA_02700	-	TIGRFAM cytochrome c oxidase accessory protein	-
Sorted cells	PROKKA_02821	-	COG3258 Cytochrome c	-
Sorted cells	PROKKA_02822	-	COG2863 Cytochrome c553	-
Sorted cells	PROKKA_02870	cycB	COG3245 Cytochrome c5	-
Sorted cells	PROKKA_02978	-	C-type monoheme cytochrome, which is part of the SoxAX cytochrome complex involved in sulfur oxidation. The SoxAX complex catalyzes the formation of a heterodisulfide bond between the conserved cysteine residue on a sulfur carrier SoxYZ complex subunit SoxY and thiosulfate or other inorganic sulfur substrates. This leads to the intermediary formation of conspicuous sulfur globules inside of the c…	M00595
Sorted cells	PROKKA_02979	-	Cytochrome C oxidase, cbb3-type, subunit III	M00595
Sorted cells	PROKKA_03189	-	Cytochrome c, class II	-
Sorted cells	PROKKA_03591	-	PFAM Cytochrome c, class I	-
Sorted cells	PROKKA_03928	-	Cytochrome c	-
Sorted cells	PROKKA_03959	napC	COG3005 Nitrate TMAO reductases, membrane-bound tetraheme cytochrome c subunit	-
Sorted cells	PROKKA_04086	-	Cytochrome C oxidase, cbb3-type, subunit III	M00595
Sorted cells	PROKKA_04110	-	Cytochrome c	-
Sorted cells	PROKKA_04888	ccoO	COG2993 Cbb3-type cytochrome oxidase, cytochrome c subunit	M00156
Sorted cells	PROKKA_04890	ccoP	C-type cytochrome. Part of the cbb3-type cytochrome c oxidase complex	M00156
Sorted cells	PROKKA_05072	-	Cytochrome C assembly protein	-
Sorted cells	PROKKA_05114	ccdA	cytochrome c biogenesis protein	-
Sorted cells	PROKKA_05644	-	Cytochrome C biogenesis protein transmembrane region	-
Sorted cells	PROKKA_05694	-	COG3005 Nitrate TMAO reductases, membrane-bound tetraheme cytochrome c subunit	-
Sorted cells	PROKKA_05695	nirS	COG2010 Cytochrome c, mono- and diheme variants	M00529
Sorted cells	PROKKA_05725	ccmF	Cytochrome c-type biogenesis protein	-
Sorted cells	PROKKA_05726	ccmF	Cytochrome c-type biogenesis protein	-
Sorted cells	PROKKA_05752	cc4	COG2863 Cytochrome c553	-
Sorted cells	PROKKA_05817	ccoO	COG2993 Cbb3-type cytochrome oxidase, cytochrome c subunit	M00156
Sorted cells	PROKKA_05818	ccoP	C-type cytochrome. Part of the cbb3-type cytochrome c oxidase complex	M00156
Sorted cells	PROKKA_06115	-	Prokaryotic Cytochrome C oxidase subunit IV	-
Sorted cells	PROKKA_06190	exaB	COG2010 Cytochrome c, mono- and diheme variants	-
Sorted cells	PROKKA_06317	ccmF	Cytochrome c-type biogenesis protein	-
Sorted cells	PROKKA_06488	-	Cytochrome c	-
Sorted cells	PROKKA_06870	cycH	Cytochrome c-type biogenesis protein	-
